# Supplementary material for: LDL Promotes Disorders in β-Cell Cholesterol Metabolism, Implications on Insulin Cellular Communication Mediated by EVs
Source: Metabolites. 2022 Aug 16;12(8):754. doi: 10.3390/metabo12080754 (PMC9415214; doi:10.3390/metabo12080754)
Supplement: Supplementary file 1 [file metabolites-12-00754-s001.zip]

Archive with 1 entries (1 files):
- metabolites-1845428-supplementary .pdf
